# Supplementary material for: Cost-effectiveness calculators for health, well-being and safety promotion: a systematic review
Source: Eur J Public Health. 2021 May 10;31(5):997–1003. doi: 10.1093/eurpub/ckab068 (PMC8546878; doi:10.1093/eurpub/ckab068)
Supplement: ckab068_Supplementary_Data [file ckab068_supplementary_data.zip]

Archive with 2 entries (2 files):
- ejph-2020-12-om-1581-File006.docx
- ejph-2020-12-om-1581-File007.docx
